# Supplementary material for: virMine: automated detection of viral sequences from complex metagenomic samples
Source: PeerJ. 2019 Apr 10;7:e6695. doi: 10.7717/peerj.6695 (PMC6462185; doi:10.7717/peerj.6695)
Supplement: File S2 — Number of contigs classified as viral, unknown, and bacterial for each sample. [file peerj-07-6695-s002.xlsx]

## Sheet: final_contig_info
				OVERALL		VIRAL			UNKNOWN			BACTERIA
contig name	Environment	DataSet	Sample	#contigs	N50	#contigs	N50	#blasthits	#contigs	N50	#blasthits
/Volumes/EMTEC C450/crassALL	SYNTHETIC	synthetic_all	100pb1_0pseudo.nonmut	1	65891	1	65891	1	0	0	0	0
		synthetic_all	100pb1_0pseudo.mut	674	762	212	1049	212	243	391	243	219
		synthetic_all	90pb1_10pseudo.nonmut	27	82236	2	65891	2	5	169	5	20
		synthetic_all	90pb1_10pseudo.mut	0	0	0	0	0	0	0	0	0
		synthetic_all	80pb1_20pseudo.nonmut	63	91493	5	65891	5	2	318	2	56
		synthetic_all	80pb1_20pseudo.mut	0	0	0	0	0	0	0	0	0
		synthetic_all	70pb1_30pseudo.nonmut	52	194233	5	65891	5	1	137	1	46
		synthetic_all	70pb1_30pseudo.mut	0	0	0	0	0	0	0	0	0
		synthetic_all	60pb1_40pseudo.nonmut	50	248542	2	65890	2	4	157	4	44
		synthetic_all	60pb1_40pseudo.mut	0	0	0	0	0	0	0	0	0
		synthetic_all	50.50.nonmut	46	207565	5	65887	5	0	0	0	41
		synthetic_all	50.50.mut	0	0	0	0	0	0	0	0	0
		synthetic_all	40pb1_60pseudo.nonmut	59	202240	1	1981	1	3	151	3	55
		synthetic_all	40pb1_60pseudo.mut	0	0	0	0	0	0	0	0	0
		synthetic_all	30pb1_70pseudo.nonmut	51	207775	0	0	0	3	154	3	48
		synthetic_all	30pb1_70pseudo.mut	0	0	0	0	0	0	0	0	0
		synthetic_all	20pb1_80pseudo.nonmut	51	254307	2	1072	2	1	135	1	48
		synthetic_all	20pb1_80pseudo.mut	0	0	0	0	0	0	0	0	0
		synthetic_all	10pb1_90pseudo.nomut	55	182000	2	5326	2	2	262	2	51
		synthetic_all	10pb1_90pseudo.mut	0	0	0	0	0	0	0	0	0
		synthetic_all	0pb1_100pseudo.nonmut	49	195946	2	1021	2	3	575	3	44
		synthetic_all	0pb1_100pseudo.mut	0	0	0	0	0	0	0	0	0
/Volumes/EMTEC C450/LMich/SRR1302020	FRESHWATER	LMich	SRR1302020	2555	12326	122	10904	36	298	892	168	2135
/Volumes/EMTEC C450/LMich/SRR1302010		LMich	SRR1302010	934	49497	41	26538	19	246	564	97	647
/Volumes/EMTEC C450/LMich/SRR1301999		LMich	SRR1301999	2046	4355	120	34260	32	762	642	113	1164
/Volumes/EMTEC C450/LMich/SRR1296481		LMich	SRR1296481	1518	49442	60	5648	40	73	529	25	1385
/Volumes/EMTEC C450/LN/SRR2147000		LN	SRR2147000	3869	8406	1641	8868	228	484	629	11	1744
/Volumes/EMTEC C450/urine/mgm4568646	URINARY	urine	mgm4568646	325	6082	22	909	2	100	264	6	203
/Volumes/EMTEC C450/urine/mgm4568645		urine	mgm4568645	447	6498	16	8215	1	128	265	10	303
/Volumes/EMTEC C450/urine/mgm4568644		urine	mgm4568644	502	6453	15	1137	3	117	283	14	370
/Volumes/EMTEC C450/urine/mgm4568643		urine	mgm4568643	342	7977	16	1711	3	31	404	0	295
/Volumes/EMTEC C450/urine/mgm4568642		urine	mgm4568642	272	9301	16	3979	1	75	339	8	181
/Volumes/EMTEC C450/urine/mgm4568641		urine	mgm4568641	1114	7155	67	7825	3	321	256	2	726
/Volumes/EMTEC C450/urine/mgm4568640		urine	mgm4568640	1284	7147	67	4718	2	525	258	33	692
/Volumes/EMTEC C450/urine/mgm4568639		urine	mgm4568639	251	6287	15	4098	3	19	755	2	217
/Volumes/EMTEC C450/urine/mgm4568638		urine	mgm4568638	437	6760	12	600	1	223	310	92	202
/Volumes/EMTEC C450/urine/mgm4568637		urine	mgm4568637	226	7206	7	11424	1	10	600	1	209
/Volumes/EMTEC C450/crassALL	GUT	crassALL		2937	7412	927	10730	623	1361	285	447	649
/Volumes/EMTEC C450/crass/SRR073432_3		crass	SRR073432_3	215	29905	147	12527	121	29	1044	22	39
/Volumes/EMTEC C450/crass/SRR073433_3		crass	SRR073433_3	5	18658	4	18658	3	0	0	0	1
/Volumes/EMTEC C450/crass/SRR073436_3		crass	SRR073436_3	1499	12414	576	15850	460	669	314	230	254
/Volumes/EMTEC C450/BGIgut/MH0001_081123_clean		BGIgut	MH0001_081123	6982	7074	863	347	304	3662	243	1147	2457
/Volumes/EMTEC C450/BGIgut/MH0002_081203_clear		BGIgut	MH0002_081203	1138	16703	68	11135	46	321	464	268	749
/Volumes/EMTEC C450/BGIgut/MH0002_081224		BGIgut	MH0002_081224	5083	8884	325	7746	250	1417	381	1179	3341
/Volumes/EMTEC C450/BGIgut/MH0002_090117		BGIgut	MH0002_090117	3480	13363	180	8473	152	1666	261	1462	1634
/Volumes/EMTEC C450/BGIgut/MH0003_081203		BGIgut	MH0003_081203	1252	7138	82	14485	68	282	428	207	888
/Volumes/EMTEC C450/BGIgut/MH0003_081224		BGIgut	MH0003_081224	4542	6246	266	7668	171	1277	476	881	2999
/Volumes/EMTEC C450/BGIgut/MH0003_090107		BGIgut	MH0003_090107	8329	5700	584	3350	388	3458	255	2653	4287
/Volumes/EMTEC C450/BGIgut/MH0004_081026_clean		BGIgut	MH0004_081026	13102	1416	951	810	509	5065	250	2858	7086
/Volumes/EMTEC C450/BGIgut/MH0004_081123_clean		BGIgut	MH0004_081123	11985	1208	911	744	475	4679	261	2484	6395
/Volumes/EMTEC C450/BGIgut/MH0005_081109_clean		BGIgut	MH0005_081109	11276	3189	569	481	242	7076	214	2419	3631
/Volumes/EMTEC C450/BGIgut/MH0005_081120		BGIgut	MH0005_081120	8863	3157	481	538	222	5167	247	2015	3215
/Volumes/EMTEC C450/BGIgut/MH0006_081109_clean		BGIgut	MH0006_081109	5471	7243	197	1715	56	3857	263	1669	1417
/Volumes/EMTEC C450/BGIgut/MH0006_081120		BGIgut	MH0006_081120	5147	5772	390	1325	145	3201	239	1449	1556
/Volumes/EMTEC C450/BGIgut/MH0006_lane2		BGIgut	MH0006_lane2	4666	10627	140	3966	86	1945	567	1180	2581
/Volumes/EMTEC C450/BGIgut/MH0006_lane6		BGIgut	MH0006_lane6	6482	8432	182	4632	104	2525	580	1511	3775
/Volumes/EMTEC C450/BGIgut/MH0006_lane7		BGIgut	MH0006_lane7	6458	8126	243	4140	123	2286	551	1359	3929
/Volumes/EMTEC C450/BGIgut/MH0006_lane8		BGIgut	MH0006_lane8	5650	9649	195	3991	113	1917	558	1187	3538
/Volumes/EMTEC C450/BGIgut/MH0007_081109_clean		BGIgut	MH0007_081109	7726	322	437	403	150	6187	271	3016	1102
/Volumes/EMTEC C450/BGIgut/MH0007_081123_clean		BGIgut	MH0007_081123	7192	339	402	694	146	5769	283	2243	1021
/Volumes/EMTEC C450/BGIgut/MH0008_081113_clean		BGIgut	MH0008_081113	29117	337	839	433	423	21724	287	12964	6554
/Volumes/EMTEC C450/BGIgut/MH0008_081123_clean		BGIgut	MH0008_081123	33541	361	2742	397	1604	21740	288	13183	9059
/Volumes/EMTEC C450/BGIgut/MH0009_081203		BGIgut	MH0009_081203	2103	7185	66	2458	36	667	602	344	1370
/Volumes/EMTEC C450/BGIgut/MH0009_081224		BGIgut	MH0009_081224	11061	6369	238	3541	105	6605	282	3688	4218
/Volumes/EMTEC C450/BGIgut/MH0009_090109		BGIgut	MH0009_090109	10116	6187	318	2680	148	5667	292	3165	4131
/Volumes/EMTEC C450/BGIgut/MH0010_081113_clean		BGIgut	MH0010_081113	34560	447	3308	420	2602	18282	306	13637	12970
/Volumes/EMTEC C450/BGIgut/MH0010_081120		BGIgut	MH0010_081120	32054	667	2823	463	2164	12330	303	8969	16901
/Volumes/EMTEC C450/BGIgut/MH0011_081203		BGIgut	MH0011_081203	2727	8617	137	1354	84	1177	208	763	1413
/Volumes/EMTEC C450/BGIgut/MH0011_081224		BGIgut	MH0011_081224	4195	7129	297	1678	178	829	471	494	3069
/Volumes/EMTEC C450/BGIgut/MH0011_090120		BGIgut	MH0011_090120	4924	8647	308	1885	181	1159	378	672	3457
/Volumes/EMTEC C450/BGIgut/MH0012_081203		BGIgut	MH0012_081203	1453	13167	93	8156	40	712	510	401	648
/Volumes/EMTEC C450/BGIgut/MH0012_081224		BGIgut	MH0012_081224	6588	6129	189	9428	94	2576	564	1456	3823
/Volumes/EMTEC C450/BGIgut/MH0012_090120		BGIgut	MH0012_090120	7161	7639	351	4166	178	1775	429	1065	5035
/Volumes/EMTEC C450/BGIgut/MH0012_lane2		BGIgut	MH0012_lane2	9741	9391	289	8113	137	3800	548	2091	5652
/Volumes/EMTEC C450/BGIgut/MH0012_lane4		BGIgut	MH0012_lane4	21183	6037	384	4065	183	13852	319	9060	6947
/Volumes/EMTEC C450/BGIgut/MH0012_lane5		BGIgut	MH0012_lane5	21316	5902	358	4492	183	13972	333	9078	6986
/Volumes/EMTEC C450/BGIgut/MH0013_081113_clean		BGIgut	MH0013_081113	10659	530	230	13640	54	9365	258	3664	1064
/Volumes/EMTEC C450/BGIgut/MH0013_081120		BGIgut	MH0013_081120	12716	439	467	6891	130	9772	250	3856	2477
/Volumes/EMTEC C450/BGIgut/MH0014_081203		BGIgut	MH0014_081203	1310	10045	57	5082	39	461	586	351	792
/Volumes/EMTEC C450/BGIgut/MH0014_081224		BGIgut	MH0014_081224	3585	8061	213	7213	170	842	518	536	2530
/Volumes/EMTEC C450/BGIgut/MH0014_090120		BGIgut	MH0014_090120	6295	7349	332	2387	227	1308	438	856	4655
/Volumes/EMTEC C450/BGIgut/MH0015_081108_clean		BGIgut	MH0015_081108	4658	324	184	540	160	3978	263	2795	496
/Volumes/EMTEC C450/BGIgut/MH0015_081119		BGIgut	MH0015_081119	4779	434	195	809	156	3927	296	2451	657
/Volumes/EMTEC C450/BGIgut/MH0016_081203		BGIgut	MH0016_081203	2340	9974	72	2454	58	642	548	509	1626
/Volumes/EMTEC C450/BGIgut/MH0016_081224		BGIgut	MH0016_081224	3195	13173	91	2755	78	1179	565	884	1925
/Volumes/EMTEC C450/BGIgut/MH0016_090120		BGIgut	MH0016_090120	6944	7542	183	2798	138	2142	619	1464	4619
/Volumes/EMTEC C450/BGIgut/MH0017_081108_clean		BGIgut	MH0017_081108	11574	644	717	481	512	6681	300	4147	4176
/Volumes/EMTEC C450/BGIgut/MH0017_081119		BGIgut	MH0017_081119	11655	722	940	518	651	7048	273	5689	3667
/Volumes/EMTEC C450/BGIgut/MH0018_081108_clean		BGIgut	MH0018_081108	23356	655	972	414	435	16869	208	6507	5515
/Volumes/EMTEC C450/BGIgut/MH0018_081119		BGIgut	MH0018_081119	20924	671	1351	421	818	10666	251	6043	8907
/Volumes/EMTEC C450/BGIgut/MH0019_081108_clean		BGIgut	MH0019_081108	14137	298	393	549	324	11702	264	10334	2042
/Volumes/EMTEC C450/BGIgut/MH0019_081119		BGIgut	MH0019_081119	30919	345	406	747	299	26565	282	20989	3948
/Volumes/EMTEC C450/BGIgut/MH0020_081224		BGIgut	MH0020_081224	3708	12782	194	3042	124	1260	288	786	2254
/Volumes/EMTEC C450/BGIgut/MH0020_090120		BGIgut	MH0020_090120	7119	8463	306	2634	193	1264	381	853	5549
/Volumes/EMTEC C450/BGIgut/MH0001_081026_clean		BGIgut	MH0001_081026	7907	5196	844	337	288	3769	237	1206	3294
/Volumes/EMTEC C450/BGIgut/MH0012_lane3		BGIgut	MH0012_lane3	9678	8750	320	6909	136	3393	572	1846	5965
